# Supplementary material for: ALDH1A1-dopaminergic gene co-expression in human substantia nigra: meta-analysis of disease-associated correlation changes across seven independent Parkinson’s disease datasets
Source: Front Aging Neurosci. 2026 May 19;18:1806505. doi: 10.3389/fnagi.2026.1806505 (PMC13226206; doi:10.3389/fnagi.2026.1806505)
Supplement: Supplementary Table 1 — Quality assessment of included datasets. [file Data_Sheet_1.csv]

Dataset	Platform	Year	Reference	n_Control	n_PD	n_Total	Sample_Adequacy	All_Target_Genes	HK_Genes_Available	DA_Neuron_Depletion_Validated	Notes
GSE7621	GPL570 (HG-U133 Plus 2.0)	2007	Lesnick et al.	9	16	25	Adequate	Yes	7/8	Excluded (insufficient marker coverage)	None
GSE8397	GPL96 (HG-U133A)	2007	Moran et al.	15	24	39	Adequate	Yes	7/8	YES (d=2.02, p=0.000)	A-chip SN subset only
GSE20163	GPL96 (HG-U133A)	2010	Zheng et al.	9	8	17	Adequate	Yes	7/8	YES (d=1.42, p=0.013)	None
GSE20164	GPL96 (HG-U133A)	2010	Zheng et al.	5	6	11	Limited	Yes	7/8	YES (d=1.49, p=0.045)	None
GSE20292	GPL96 (HG-U133A)	2010	Stamper et al.	18	11	29	Adequate	Yes	7/8	NO (d=0.54, p=0.085)	Extreme housekeeping instability
GSE20333	GPL201 (HG-Focus)	2010	Zheng et al.	6	6	12	Limited	Yes	5/8	NO (d=0.58, p=0.347)	None
GSE49036	GPL570 (HG-U133 Plus 2.0)	2013	Dumitriu et al.	8	15	23	Adequate	Yes	7/8	YES (d=1.10, p=0.008)	Excluded iLBD/PDD/DLB samples
