# Supplementary material for: ALDH1A1-dopaminergic gene co-expression in human substantia nigra: meta-analysis of disease-associated correlation changes across seven independent Parkinson’s disease datasets
Source: Front Aging Neurosci. 2026 May 19;18:1806505. doi: 10.3389/fnagi.2026.1806505 (PMC13226206; doi:10.3389/fnagi.2026.1806505)
Supplement: Supplementary Table 2 — Individual dataset correlation values for all gene pairs in control and PD. [file Data_Sheet_2.csv]

Gene_Pair	Category	Dataset	r_Control	n_Control	r_PD	n_PD	Delta_r
ALDH1A1-DDC	ALDH1A1-DA	GSE7621	0.9887	9	0.5279	16	-0.4608
ALDH1A1-DDC	ALDH1A1-DA	GSE8397	0.8741	15	0.6469	24	-0.2273
ALDH1A1-DDC	ALDH1A1-DA	GSE20163	0.6715	9	0.9543	8	0.2829
ALDH1A1-DDC	ALDH1A1-DA	GSE20164	0.9875	5	0.4501	6	-0.5374
ALDH1A1-DDC	ALDH1A1-DA	GSE20292	0.9924	18	-0.1793	11	-1.1717
ALDH1A1-DDC	ALDH1A1-DA	GSE20333	0.9558	6	0.537	6	-0.4188
ALDH1A1-DDC	ALDH1A1-DA	GSE49036	0.9618	8	0.9037	15	-0.0581
ALDH1A1-DDC	ALDH1A1-DA	MEAN	0.9188		0.5487		-0.3702
ALDH1A1-DDC	ALDH1A1-DA	POOLED_RE	0.9621	I2=76.4%	0.6708	I2=70.4%	-0.2913
ALDH1A1-SLC18A2	ALDH1A1-DA	GSE7621	0.9794	9	0.7029	16	-0.2765
ALDH1A1-SLC18A2	ALDH1A1-DA	GSE8397	0.8406	15	0.6677	24	-0.173
ALDH1A1-SLC18A2	ALDH1A1-DA	GSE20163	0.8473	9	0.9145	8	0.0672
ALDH1A1-SLC18A2	ALDH1A1-DA	GSE20164	0.9239	5	0.3868	6	-0.5371
ALDH1A1-SLC18A2	ALDH1A1-DA	GSE20292	0.9847	18	0.0521	11	-0.9326
ALDH1A1-SLC18A2	ALDH1A1-DA	GSE20333	0.9956	6	0.8495	6	-0.146
ALDH1A1-SLC18A2	ALDH1A1-DA	GSE49036	0.9437	8	0.9033	15	-0.0404
ALDH1A1-SLC18A2	ALDH1A1-DA	MEAN	0.9307		0.6395		-0.2912
ALDH1A1-SLC18A2	ALDH1A1-DA	POOLED_RE	0.958	I2=65.5%	0.7249	I2=55.1%	-0.2331
ALDH1A1-SLC6A3	ALDH1A1-DA	GSE7621	0.9391	9	0.7922	16	-0.1469
ALDH1A1-SLC6A3	ALDH1A1-DA	GSE8397	0.5807	15	0.5217	24	-0.059
ALDH1A1-SLC6A3	ALDH1A1-DA	GSE20163	-0.0234	9	0.9284	8	0.9517
ALDH1A1-SLC6A3	ALDH1A1-DA	GSE20164	0.9376	5	0.1444	6	-0.7932
ALDH1A1-SLC6A3	ALDH1A1-DA	GSE20292	0.9973	18	0.2113	11	-0.786
ALDH1A1-SLC6A3	ALDH1A1-DA	GSE20333	0.5161	6	0.376	6	-0.1401
ALDH1A1-SLC6A3	ALDH1A1-DA	GSE49036	0.8622	8	0.884	15	0.0218
ALDH1A1-SLC6A3	ALDH1A1-DA	MEAN	0.6871		0.5511		-0.1359
ALDH1A1-SLC6A3	ALDH1A1-DA	POOLED_RE	0.8706	I2=91.8%	0.6803	I2=57.9%	-0.1903
ALDH1A1-SNCA	SNCA	GSE7621	0.9835	9	-0.2359	16	-1.2194
ALDH1A1-SNCA	SNCA	GSE8397	0.9317	15	0.5661	24	-0.3656
ALDH1A1-SNCA	SNCA	GSE20163	0.8556	9	0.9197	8	0.0642
ALDH1A1-SNCA	SNCA	GSE20164	0.7964	5	-0.7497	6	-1.5461
ALDH1A1-SNCA	SNCA	GSE20292	0.9693	18	0.7685	11	-0.2008
ALDH1A1-SNCA	SNCA	GSE20333	0.9815	6	0.8537	6	-0.1277
ALDH1A1-SNCA	SNCA	GSE49036	0.9782	8	0.945	15	-0.0333
ALDH1A1-SNCA	SNCA	MEAN	0.928		0.4382		-0.4898
ALDH1A1-SNCA	SNCA	POOLED_RE	0.9571	I2=19.2%	0.6349	I2=84.8%	-0.3222
ALDH1A1-TH	ALDH1A1-DA	GSE7621	0.9888	9	0.7633	16	-0.2255
ALDH1A1-TH	ALDH1A1-DA	GSE8397	0.9336	15	0.5772	24	-0.3565
ALDH1A1-TH	ALDH1A1-DA	GSE20163	0.8835	9	0.8956	8	0.0121
ALDH1A1-TH	ALDH1A1-DA	GSE20164	0.9565	5	0.3884	6	-0.5681
ALDH1A1-TH	ALDH1A1-DA	GSE20292	0.9812	18	0.0196	11	-0.9616
ALDH1A1-TH	ALDH1A1-DA	GSE20333	0.8566	6	0.899	6	0.0424
ALDH1A1-TH	ALDH1A1-DA	GSE49036	0.9101	8	0.897	15	-0.0131
ALDH1A1-TH	ALDH1A1-DA	MEAN	0.9301		0.6343		-0.2958
ALDH1A1-TH	ALDH1A1-DA	POOLED_RE	0.9546	I2=37.2%	0.7196	I2=58.5%	-0.235
DDC-SLC18A2	DA-DA	GSE7621	0.9935	9	0.92	16	-0.0735
DDC-SLC18A2	DA-DA	GSE8397	0.9264	15	0.8972	24	-0.0292
DDC-SLC18A2	DA-DA	GSE20163	0.8631	9	0.9791	8	0.1161
DDC-SLC18A2	DA-DA	GSE20164	0.939	5	0.9954	6	0.0563
DDC-SLC18A2	DA-DA	GSE20292	0.9979	18	0.6967	11	-0.3013
DDC-SLC18A2	DA-DA	GSE20333	0.9474	6	0.5247	6	-0.4227
DDC-SLC18A2	DA-DA	GSE49036	0.9203	8	0.9821	15	0.0618
DDC-SLC18A2	DA-DA	MEAN	0.9411		0.8564		-0.0846
DDC-SLC18A2	DA-DA	POOLED_RE	0.9699	I2=83.5%	0.9374	I2=73.7%	-0.0325
DDC-SLC6A3	DA-DA	GSE7621	0.9554	9	0.7795	16	-0.1758
DDC-SLC6A3	DA-DA	GSE8397	0.684	15	0.7571	24	0.0731
DDC-SLC6A3	DA-DA	GSE20163	0.1397	9	0.9899	8	0.8502
DDC-SLC6A3	DA-DA	GSE20164	0.9373	5	0.5834	6	-0.3539
DDC-SLC6A3	DA-DA	GSE20292	0.9814	18	0.5107	11	-0.4707
DDC-SLC6A3	DA-DA	GSE20333	0.3555	6	0.3142	6	-0.0413
DDC-SLC6A3	DA-DA	GSE49036	0.8945	8	0.9799	15	0.0854
DDC-SLC6A3	DA-DA	MEAN	0.7068		0.7021		-0.0047
DDC-SLC6A3	DA-DA	POOLED_RE	0.8522	I2=80.8%	0.8493	I2=81.3%	-0.0029
DDC-SNCA	SNCA	GSE7621	0.9915	9	0.0054	16	-0.986
DDC-SNCA	SNCA	GSE8397	0.9102	15	0.7267	24	-0.1835
DDC-SNCA	SNCA	GSE20163	0.6399	9	0.8871	8	0.2472
DDC-SNCA	SNCA	GSE20164	0.8118	5	-0.3523	6	-1.1641
DDC-SNCA	SNCA	GSE20292	0.9548	18	-0.2495	11	-1.2043
DDC-SNCA	SNCA	GSE20333	0.9469	6	0.1915	6	-0.7554
DDC-SNCA	SNCA	GSE49036	0.9584	8	0.916	15	-0.0424
DDC-SNCA	SNCA	MEAN	0.8876		0.3036		-0.5841
DDC-SNCA	SNCA	POOLED_RE	0.9372	I2=55.2%	0.4937	I2=80.1%	-0.4435
DDC-TH	DA-DA	GSE7621	0.9857	9	0.8261	16	-0.1597
DDC-TH	DA-DA	GSE8397	0.953	15	0.8372	24	-0.1158
DDC-TH	DA-DA	GSE20163	0.6267	9	0.7933	8	0.1665
DDC-TH	DA-DA	GSE20164	0.9107	5	0.7618	6	-0.1489
DDC-TH	DA-DA	GSE20292	0.9514	18	0.6811	11	-0.2704
DDC-TH	DA-DA	GSE20333	0.8198	6	0.4833	6	-0.3366
DDC-TH	DA-DA	GSE49036	0.8622	8	0.9757	15	0.1135
DDC-TH	DA-DA	MEAN	0.8728		0.7655		-0.1073
DDC-TH	DA-DA	POOLED_RE	0.9247	I2=47.7%	0.8423	I2=57.5%	-0.0824
SLC18A2-SLC6A3	DA-DA	GSE7621	0.9419	9	0.8754	16	-0.0665
SLC18A2-SLC6A3	DA-DA	GSE8397	0.7485	15	0.9326	24	0.1841
SLC18A2-SLC6A3	DA-DA	GSE20163	0.3797	9	0.963	8	0.5833
SLC18A2-SLC6A3	DA-DA	GSE20164	0.9952	5	0.6151	6	-0.3801
SLC18A2-SLC6A3	DA-DA	GSE20292	0.972	18	0.2664	11	-0.7056
SLC18A2-SLC6A3	DA-DA	GSE20333	0.5747	6	0.2211	6	-0.3537
SLC18A2-SLC6A3	DA-DA	GSE49036	0.9671	8	0.9808	15	0.0138
SLC18A2-SLC6A3	DA-DA	MEAN	0.797		0.6935		-0.1035
SLC18A2-SLC6A3	DA-DA	POOLED_RE	0.9087	I2=76.1%	0.8604	I2=79.2%	-0.0483
SLC18A2-SNCA	SNCA	GSE7621	0.9902	9	-0.0957	16	-1.0859
SLC18A2-SNCA	SNCA	GSE8397	0.859	15	0.5267	24	-0.3323
SLC18A2-SNCA	SNCA	GSE20163	0.7519	9	0.8734	8	0.1215
SLC18A2-SNCA	SNCA	GSE20164	0.9536	5	-0.2937	6	-1.2472
SLC18A2-SNCA	SNCA	GSE20292	0.9555	18	0.1531	11	-0.8024
SLC18A2-SNCA	SNCA	GSE20333	0.9906	6	0.6138	6	-0.3769
SLC18A2-SNCA	SNCA	GSE49036	0.9411	8	0.9264	15	-0.0147
SLC18A2-SNCA	SNCA	MEAN	0.9203		0.3863		-0.534
SLC18A2-SNCA	SNCA	POOLED_RE	0.9482	I2=57.1%	0.5355	I2=76.9%	-0.4127
SLC18A2-TH	DA-DA	GSE7621	0.9737	9	0.8748	16	-0.0989
SLC18A2-TH	DA-DA	GSE8397	0.9383	15	0.9194	24	-0.0189
SLC18A2-TH	DA-DA	GSE20163	0.6786	9	0.738	8	0.0594
SLC18A2-TH	DA-DA	GSE20164	0.883	5	0.7739	6	-0.1091
SLC18A2-TH	DA-DA	GSE20292	0.9385	18	0.2885	11	-0.6499
SLC18A2-TH	DA-DA	GSE20333	0.8941	6	0.6664	6	-0.2277
SLC18A2-TH	DA-DA	GSE49036	0.8582	8	0.9726	15	0.1144
SLC18A2-TH	DA-DA	MEAN	0.8806		0.7476		-0.133
SLC18A2-TH	DA-DA	POOLED_RE	0.9192	I2=8.2%	0.8437	I2=69.2%	-0.0755
SLC6A3-SNCA	SNCA	GSE7621	0.9217	9	-0.1615	16	-1.0832
SLC6A3-SNCA	SNCA	GSE8397	0.471	15	0.3684	24	-0.1026
SLC6A3-SNCA	SNCA	GSE20163	-0.0237	9	0.8655	8	0.8892
SLC6A3-SNCA	SNCA	GSE20164	0.9482	5	-0.3328	6	-1.281
SLC6A3-SNCA	SNCA	GSE20292	0.9775	18	0.1004	11	-0.8771
SLC6A3-SNCA	SNCA	GSE20333	0.5803	6	0.0039	6	-0.5763
SLC6A3-SNCA	SNCA	GSE49036	0.8805	8	0.9065	15	0.026
SLC6A3-SNCA	SNCA	MEAN	0.6793		0.2501		-0.4293
SLC6A3-SNCA	SNCA	POOLED_RE	0.8221	I2=82.0%	0.4127	I2=76.6%	-0.4094
SLC6A3-TH	DA-DA	GSE7621	0.9731	9	0.905	16	-0.0682
SLC6A3-TH	DA-DA	GSE8397	0.7493	15	0.9153	24	0.1659
SLC6A3-TH	DA-DA	GSE20163	-0.1951	9	0.7649	8	0.9601
SLC6A3-TH	DA-DA	GSE20164	0.9176	5	0.5852	6	-0.3324
SLC6A3-TH	DA-DA	GSE20292	0.9927	18	0.8635	11	-0.1292
SLC6A3-TH	DA-DA	GSE20333	0.6606	6	0.0923	6	-0.5683
SLC6A3-TH	DA-DA	GSE49036	0.7671	8	0.9745	15	0.2074
SLC6A3-TH	DA-DA	MEAN	0.695		0.7287		0.0336
SLC6A3-TH	DA-DA	POOLED_RE	0.8661	I2=88.3%	0.8726	I2=60.0%	0.0065
SNCA-TH	SNCA	GSE7621	0.9673	9	-0.0343	16	-1.0016
SNCA-TH	SNCA	GSE8397	0.8913	15	0.5123	24	-0.379
SNCA-TH	SNCA	GSE20163	0.7933	9	0.8692	8	0.0759
SNCA-TH	SNCA	GSE20164	0.8147	5	-0.5644	6	-1.3791
SNCA-TH	SNCA	GSE20292	0.977	18	0.0281	11	-0.9488
SNCA-TH	SNCA	GSE20333	0.9358	6	0.8725	6	-0.0633
SNCA-TH	SNCA	GSE49036	0.9558	8	0.9104	15	-0.0454
SNCA-TH	SNCA	MEAN	0.905		0.3705		-0.5345
SNCA-TH	SNCA	POOLED_RE	0.9382	I2=31.2%	0.5352	I2=77.9%	-0.403
