# Supplementary material for: ALDH1A1-dopaminergic gene co-expression in human substantia nigra: meta-analysis of disease-associated correlation changes across seven independent Parkinson’s disease datasets
Source: Front Aging Neurosci. 2026 May 19;18:1806505. doi: 10.3389/fnagi.2026.1806505 (PMC13226206; doi:10.3389/fnagi.2026.1806505)
Supplement: Supplementary Table 3 — Leave-one-out sensitivity analysis results. [file Data_Sheet_3.csv]

Gene_Pair	Excluded_Dataset	k	Pooled_r_Control	CI_Control	I2_Control	Pooled_r_PD	CI_PD	I2_PD	Delta_r
ALDH1A1-TH	GSE7621	6	0.9454	[0.891, 0.973]	23.3	0.7114	[0.368, 0.884]	64.8	-0.234
ALDH1A1-TH	GSE8397	6	0.9578	[0.898, 0.983]	42.1	0.7484	[0.435, 0.900]	61.2	-0.2094
ALDH1A1-TH	GSE20163	6	0.9615	[0.917, 0.982]	34.2	0.6824	[0.377, 0.854]	60.7	-0.279
ALDH1A1-TH	GSE20164	6	0.9537	[0.897, 0.980]	47.7	0.7427	[0.475, 0.885]	63.7	-0.211
ALDH1A1-TH	GSE20292	6	0.941	[0.878, 0.972]	17.0	0.78	[0.604, 0.883]	34.7	-0.161
ALDH1A1-TH	GSE20333	6	0.9593	[0.913, 0.981]	39.2	0.6927	[0.396, 0.858]	62.7	-0.2666
ALDH1A1-TH	GSE49036	6	0.9585	[0.907, 0.982]	42.3	0.655	[0.358, 0.832]	48.0	-0.3036
ALDH1A1-TH	NONE (Full)	7	0.9546	[0.906, 0.978]	37.2	0.7196	[0.462, 0.865]	58.5	-0.235
ALDH1A1-DDC	GSE7621	6	0.9534	[0.825, 0.988]	78.5	0.6943	[0.263, 0.894]	74.3	-0.2591
ALDH1A1-DDC	GSE8397	6	0.9706	[0.893, 0.992]	72.7	0.6749	[0.189, 0.895]	75.3	-0.2957
ALDH1A1-DDC	GSE20163	6	0.9745	[0.922, 0.992]	67.7	0.5817	[0.202, 0.810]	64.6	-0.3928
ALDH1A1-DDC	GSE20164	6	0.9572	[0.846, 0.989]	79.9	0.6905	[0.310, 0.880]	74.9	-0.2667
ALDH1A1-DDC	GSE20292	6	0.945	[0.838, 0.982]	60.8	0.7562	[0.509, 0.888]	55.5	-0.1887
ALDH1A1-DDC	GSE20333	6	0.963	[0.860, 0.991]	80.3	0.6837	[0.296, 0.878]	75.2	-0.2793
ALDH1A1-DDC	GSE49036	6	0.9623	[0.851, 0.991]	80.3	0.5866	[0.183, 0.821]	63.0	-0.3757
ALDH1A1-DDC	NONE (Full)	7	0.9621	[0.876, 0.989]	76.4	0.6708	[0.319, 0.860]	70.4	-0.2913
ALDH1A1-SLC18A2	GSE7621	6	0.9528	[0.855, 0.985]	69.6	0.7297	[0.414, 0.889]	62.5	-0.2231
ALDH1A1-SLC18A2	GSE8397	6	0.9693	[0.920, 0.988]	49.6	0.7376	[0.414, 0.896]	61.6	-0.2317
ALDH1A1-SLC18A2	GSE20163	6	0.9666	[0.903, 0.989]	65.3	0.6832	[0.403, 0.846]	55.1	-0.2835
ALDH1A1-SLC18A2	GSE20164	6	0.9606	[0.884, 0.987]	71.0	0.7469	[0.497, 0.882]	60.2	-0.2136
ALDH1A1-SLC18A2	GSE20292	6	0.9462	[0.850, 0.981]	56.6	0.7836	[0.628, 0.879]	24.2	-0.1627
ALDH1A1-SLC18A2	GSE20333	6	0.9454	[0.858, 0.980]	62.2	0.7094	[0.429, 0.865]	61.5	-0.2359
ALDH1A1-SLC18A2	GSE49036	6	0.9603	[0.875, 0.988]	71.1	0.6586	[0.388, 0.825]	40.9	-0.3016
ALDH1A1-SLC18A2	NONE (Full)	7	0.958	[0.888, 0.985]	65.5	0.7249	[0.483, 0.864]	55.1	-0.2331
ALDH1A1-SLC6A3	GSE7621	6	0.8526	[0.049, 0.986]	93.2	0.6476	[0.276, 0.851]	62.5	-0.2051
ALDH1A1-SLC6A3	GSE8397	6	0.8965	[0.270, 0.990]	91.5	0.709	[0.377, 0.880]	59.0	-0.1875
ALDH1A1-SLC6A3	GSE20163	6	0.917	[0.472, 0.990]	90.9	0.6222	[0.317, 0.811]	53.4	-0.2948
ALDH1A1-SLC6A3	GSE20164	6	0.8564	[0.140, 0.984]	93.2	0.7135	[0.439, 0.866]	60.8	-0.143
ALDH1A1-SLC6A3	GSE20292	6	0.7352	[0.363, 0.905]	59.6	0.7352	[0.481, 0.875]	53.4	0.0
ALDH1A1-SLC6A3	GSE20333	6	0.8964	[0.310, 0.989]	92.9	0.7013	[0.407, 0.864]	63.4	-0.1951
ALDH1A1-SLC6A3	GSE49036	6	0.8715	[0.143, 0.987]	93.2	0.612	[0.292, 0.809]	48.5	-0.2595
ALDH1A1-SLC6A3	NONE (Full)	7	0.8706	[0.297, 0.982]	91.8	0.6803	[0.401, 0.844]	57.9	-0.1903
