# Supplementary material for: ALDH1A1-dopaminergic gene co-expression in human substantia nigra: meta-analysis of disease-associated correlation changes across seven independent Parkinson’s disease datasets
Source: Front Aging Neurosci. 2026 May 19;18:1806505. doi: 10.3389/fnagi.2026.1806505 (PMC13226206; doi:10.3389/fnagi.2026.1806505)
Supplement: Supplementary Table 4 — Cell type marker gene lists used for enrichment scoring (Kamath et al., 2022), demonstrating exclusion of all target genes. [file Data_Sheet_4.csv]

Cell_Type	Marker_Gene	N_Datasets_Available	Datasets_Available	Is_Target_Gene
DA_Vulnerable	ADGRB3	0		No
DA_Vulnerable	AGTR1	7	GSE7621, GSE8397, GSE20163, GSE20164, GSE20292, GSE20333, GSE49036	No
DA_Vulnerable	CHRNA6	7	GSE7621, GSE8397, GSE20163, GSE20164, GSE20292, GSE20333, GSE49036	No
DA_Vulnerable	COL25A1	2	GSE7621, GSE49036	No
DA_Vulnerable	EN1	7	GSE7621, GSE8397, GSE20163, GSE20164, GSE20292, GSE20333, GSE49036	No
DA_Vulnerable	FAM19A4	2	GSE7621, GSE49036	No
DA_Vulnerable	GRIK1	7	GSE7621, GSE8397, GSE20163, GSE20164, GSE20292, GSE20333, GSE49036	No
DA_Vulnerable	GRP	7	GSE7621, GSE8397, GSE20163, GSE20164, GSE20292, GSE20333, GSE49036	No
DA_Vulnerable	KCNJ6	7	GSE7621, GSE8397, GSE20163, GSE20164, GSE20292, GSE20333, GSE49036	No
DA_Vulnerable	KLHL1	6	GSE7621, GSE8397, GSE20163, GSE20164, GSE20292, GSE49036	No
DA_Vulnerable	LPL	7	GSE7621, GSE8397, GSE20163, GSE20164, GSE20292, GSE20333, GSE49036	No
DA_Vulnerable	NR4A2	7	GSE7621, GSE8397, GSE20163, GSE20164, GSE20292, GSE20333, GSE49036	No
DA_Vulnerable	NTNG1	6	GSE7621, GSE8397, GSE20163, GSE20164, GSE20292, GSE49036	No
DA_Vulnerable	PART1	7	GSE7621, GSE8397, GSE20163, GSE20164, GSE20292, GSE20333, GSE49036	No
DA_Vulnerable	PBX1	7	GSE7621, GSE8397, GSE20163, GSE20164, GSE20292, GSE20333, GSE49036	No
DA_Vulnerable	PCDH8	7	GSE7621, GSE8397, GSE20163, GSE20164, GSE20292, GSE20333, GSE49036	No
DA_Vulnerable	PITX3	7	GSE7621, GSE8397, GSE20163, GSE20164, GSE20292, GSE20333, GSE49036	No
DA_Vulnerable	RBP4	7	GSE7621, GSE8397, GSE20163, GSE20164, GSE20292, GSE20333, GSE49036	No
DA_Vulnerable	SERPINE2	7	GSE7621, GSE8397, GSE20163, GSE20164, GSE20292, GSE20333, GSE49036	No
DA_Vulnerable	SOX6	2	GSE7621, GSE49036	No
DA_Resistant	CACNA2D1	7	GSE7621, GSE8397, GSE20163, GSE20164, GSE20292, GSE20333, GSE49036	No
DA_Resistant	CADPS2	6	GSE7621, GSE8397, GSE20163, GSE20164, GSE20292, GSE49036	No
DA_Resistant	CALB1	7	GSE7621, GSE8397, GSE20163, GSE20164, GSE20292, GSE20333, GSE49036	No
DA_Resistant	CBLN1	7	GSE7621, GSE8397, GSE20163, GSE20164, GSE20292, GSE20333, GSE49036	No
DA_Resistant	COBLL1	6	GSE7621, GSE8397, GSE20163, GSE20164, GSE20292, GSE49036	No
DA_Resistant	GNG4	7	GSE7621, GSE8397, GSE20163, GSE20164, GSE20292, GSE20333, GSE49036	No
DA_Resistant	KCNS3	7	GSE7621, GSE8397, GSE20163, GSE20164, GSE20292, GSE20333, GSE49036	No
DA_Resistant	LMO3	7	GSE7621, GSE8397, GSE20163, GSE20164, GSE20292, GSE20333, GSE49036	No
DA_Resistant	LYPD6B	2	GSE7621, GSE49036	No
DA_Resistant	POU6F2	7	GSE7621, GSE8397, GSE20163, GSE20164, GSE20292, GSE20333, GSE49036	No
DA_Resistant	SLC32A1	2	GSE7621, GSE49036	No
DA_Resistant	SOX6	2	GSE7621, GSE49036	No
DA_Resistant	SYT17	7	GSE7621, GSE8397, GSE20163, GSE20164, GSE20292, GSE20333, GSE49036	No
DA_Resistant	TMEM200A	2	GSE7621, GSE49036	No
DA_Resistant	TRHR	7	GSE7621, GSE8397, GSE20163, GSE20164, GSE20292, GSE20333, GSE49036	No
GABAergic	CALB2	7	GSE7621, GSE8397, GSE20163, GSE20164, GSE20292, GSE20333, GSE49036	No
GABAergic	GAD1	7	GSE7621, GSE8397, GSE20163, GSE20164, GSE20292, GSE20333, GSE49036	No
GABAergic	GAD2	7	GSE7621, GSE8397, GSE20163, GSE20164, GSE20292, GSE20333, GSE49036	No
GABAergic	NOS1	7	GSE7621, GSE8397, GSE20163, GSE20164, GSE20292, GSE20333, GSE49036	No
GABAergic	NPY	7	GSE7621, GSE8397, GSE20163, GSE20164, GSE20292, GSE20333, GSE49036	No
GABAergic	PENK	7	GSE7621, GSE8397, GSE20163, GSE20164, GSE20292, GSE20333, GSE49036	No
GABAergic	PVALB	7	GSE7621, GSE8397, GSE20163, GSE20164, GSE20292, GSE20333, GSE49036	No
GABAergic	RELN	7	GSE7621, GSE8397, GSE20163, GSE20164, GSE20292, GSE20333, GSE49036	No
GABAergic	SLC32A1	2	GSE7621, GSE49036	No
GABAergic	SST	7	GSE7621, GSE8397, GSE20163, GSE20164, GSE20292, GSE20333, GSE49036	No
GABAergic	TAC1	7	GSE7621, GSE8397, GSE20163, GSE20164, GSE20292, GSE20333, GSE49036	No
GABAergic	TAC3	7	GSE7621, GSE8397, GSE20163, GSE20164, GSE20292, GSE20333, GSE49036	No
GABAergic	VIP	7	GSE7621, GSE8397, GSE20163, GSE20164, GSE20292, GSE20333, GSE49036	No
Glutamatergic	GLS	6	GSE7621, GSE8397, GSE20163, GSE20164, GSE20292, GSE49036	No
Glutamatergic	GRIN1	7	GSE7621, GSE8397, GSE20163, GSE20164, GSE20292, GSE20333, GSE49036	No
Glutamatergic	GRIN2A	7	GSE7621, GSE8397, GSE20163, GSE20164, GSE20292, GSE20333, GSE49036	No
Glutamatergic	GRIN2B	7	GSE7621, GSE8397, GSE20163, GSE20164, GSE20292, GSE20333, GSE49036	No
Glutamatergic	NPTX2	6	GSE7621, GSE8397, GSE20163, GSE20164, GSE20292, GSE49036	No
Glutamatergic	SLC17A6	7	GSE7621, GSE8397, GSE20163, GSE20164, GSE20292, GSE20333, GSE49036	No
Glutamatergic	SLC17A7	7	GSE7621, GSE8397, GSE20163, GSE20164, GSE20292, GSE20333, GSE49036	No
Glutamatergic	SLC1A2	7	GSE7621, GSE8397, GSE20163, GSE20164, GSE20292, GSE20333, GSE49036	No
Glutamatergic	SLC1A6	7	GSE7621, GSE8397, GSE20163, GSE20164, GSE20292, GSE20333, GSE49036	No
Astrocytes	AGT	7	GSE7621, GSE8397, GSE20163, GSE20164, GSE20292, GSE20333, GSE49036	No
Astrocytes	ALDH1L1	7	GSE7621, GSE8397, GSE20163, GSE20164, GSE20292, GSE20333, GSE49036	No
Astrocytes	AQP4	7	GSE7621, GSE8397, GSE20163, GSE20164, GSE20292, GSE20333, GSE49036	No
Astrocytes	BMPR1B	7	GSE7621, GSE8397, GSE20163, GSE20164, GSE20292, GSE20333, GSE49036	No
Astrocytes	FGFR3	7	GSE7621, GSE8397, GSE20163, GSE20164, GSE20292, GSE20333, GSE49036	No
Astrocytes	GFAP	7	GSE7621, GSE8397, GSE20163, GSE20164, GSE20292, GSE20333, GSE49036	No
Astrocytes	GJA1	7	GSE7621, GSE8397, GSE20163, GSE20164, GSE20292, GSE20333, GSE49036	No
Astrocytes	GJB6	2	GSE7621, GSE49036	No
Astrocytes	NDRG2	7	GSE7621, GSE8397, GSE20163, GSE20164, GSE20292, GSE20333, GSE49036	No
Astrocytes	S100B	7	GSE7621, GSE8397, GSE20163, GSE20164, GSE20292, GSE20333, GSE49036	No
Astrocytes	SLC1A2	7	GSE7621, GSE8397, GSE20163, GSE20164, GSE20292, GSE20333, GSE49036	No
Astrocytes	SLC1A3	7	GSE7621, GSE8397, GSE20163, GSE20164, GSE20292, GSE20333, GSE49036	No
Astrocytes	SOX9	7	GSE7621, GSE8397, GSE20163, GSE20164, GSE20292, GSE20333, GSE49036	No
Microglia	AIF1	7	GSE7621, GSE8397, GSE20163, GSE20164, GSE20292, GSE20333, GSE49036	No
Microglia	C1QA	7	GSE7621, GSE8397, GSE20163, GSE20164, GSE20292, GSE20333, GSE49036	No
Microglia	C1QB	7	GSE7621, GSE8397, GSE20163, GSE20164, GSE20292, GSE20333, GSE49036	No
Microglia	C1QC	2	GSE7621, GSE49036	No
Microglia	CD68	0		No
Microglia	CSF1R	7	GSE7621, GSE8397, GSE20163, GSE20164, GSE20292, GSE20333, GSE49036	No
Microglia	CX3CR1	7	GSE7621, GSE8397, GSE20163, GSE20164, GSE20292, GSE20333, GSE49036	No
Microglia	HEXB	7	GSE7621, GSE8397, GSE20163, GSE20164, GSE20292, GSE20333, GSE49036	No
Microglia	ITGAM	7	GSE7621, GSE8397, GSE20163, GSE20164, GSE20292, GSE20333, GSE49036	No
Microglia	P2RY12	2	GSE7621, GSE49036	No
Microglia	TMEM119	2	GSE7621, GSE49036	No
Microglia	TREM2	7	GSE7621, GSE8397, GSE20163, GSE20164, GSE20292, GSE20333, GSE49036	No
Microglia	TYROBP	7	GSE7621, GSE8397, GSE20163, GSE20164, GSE20292, GSE20333, GSE49036	No
Oligodendrocytes	CLDN11	6	GSE7621, GSE8397, GSE20163, GSE20164, GSE20292, GSE49036	No
Oligodendrocytes	CNP	6	GSE7621, GSE8397, GSE20163, GSE20164, GSE20292, GSE49036	No
Oligodendrocytes	ERMN	2	GSE7621, GSE49036	No
Oligodendrocytes	FA2H	7	GSE7621, GSE8397, GSE20163, GSE20164, GSE20292, GSE20333, GSE49036	No
Oligodendrocytes	MAG	7	GSE7621, GSE8397, GSE20163, GSE20164, GSE20292, GSE20333, GSE49036	No
Oligodendrocytes	MBP	7	GSE7621, GSE8397, GSE20163, GSE20164, GSE20292, GSE20333, GSE49036	No
Oligodendrocytes	MOBP	7	GSE7621, GSE8397, GSE20163, GSE20164, GSE20292, GSE20333, GSE49036	No
Oligodendrocytes	MOG	7	GSE7621, GSE8397, GSE20163, GSE20164, GSE20292, GSE20333, GSE49036	No
Oligodendrocytes	OPALIN	2	GSE7621, GSE49036	No
Oligodendrocytes	PLP1	7	GSE7621, GSE8397, GSE20163, GSE20164, GSE20292, GSE20333, GSE49036	No
Oligodendrocytes	TF	7	GSE7621, GSE8397, GSE20163, GSE20164, GSE20292, GSE20333, GSE49036	No
Oligodendrocytes	UGT8	7	GSE7621, GSE8397, GSE20163, GSE20164, GSE20292, GSE20333, GSE49036	No
Endothelial	ANGPT2	7	GSE7621, GSE8397, GSE20163, GSE20164, GSE20292, GSE20333, GSE49036	No
Endothelial	CDH5	7	GSE7621, GSE8397, GSE20163, GSE20164, GSE20292, GSE20333, GSE49036	No
Endothelial	CLDN5	7	GSE7621, GSE8397, GSE20163, GSE20164, GSE20292, GSE20333, GSE49036	No
Endothelial	ERG	6	GSE7621, GSE8397, GSE20163, GSE20164, GSE20292, GSE49036	No
Endothelial	ESAM	2	GSE7621, GSE49036	No
Endothelial	FLT1	7	GSE7621, GSE8397, GSE20163, GSE20164, GSE20292, GSE20333, GSE49036	No
Endothelial	KDR	7	GSE7621, GSE8397, GSE20163, GSE20164, GSE20292, GSE20333, GSE49036	No
Endothelial	PECAM1	7	GSE7621, GSE8397, GSE20163, GSE20164, GSE20292, GSE20333, GSE49036	No
Endothelial	TIE1	7	GSE7621, GSE8397, GSE20163, GSE20164, GSE20292, GSE20333, GSE49036	No
Endothelial	VWF	7	GSE7621, GSE8397, GSE20163, GSE20164, GSE20292, GSE20333, GSE49036	No
EXCLUDED_FROM_ALL	ALDH1A1	N/A	Excluded from all signatures to prevent circularity	YES - EXCLUDED
EXCLUDED_FROM_ALL	TH	N/A	Excluded from all signatures to prevent circularity	YES - EXCLUDED
EXCLUDED_FROM_ALL	DDC	N/A	Excluded from all signatures to prevent circularity	YES - EXCLUDED
EXCLUDED_FROM_ALL	SLC18A2	N/A	Excluded from all signatures to prevent circularity	YES - EXCLUDED
EXCLUDED_FROM_ALL	SLC6A3	N/A	Excluded from all signatures to prevent circularity	YES - EXCLUDED
EXCLUDED_FROM_ALL	SNCA	N/A	Excluded from all signatures to prevent circularity	YES - EXCLUDED
