# Supplementary material for: ALDH1A1-dopaminergic gene co-expression in human substantia nigra: meta-analysis of disease-associated correlation changes across seven independent Parkinson’s disease datasets
Source: Front Aging Neurosci. 2026 May 19;18:1806505. doi: 10.3389/fnagi.2026.1806505 (PMC13226206; doi:10.3389/fnagi.2026.1806505)
Supplement: Supplementary Table 5 — Detailed enrichment analysis results by dataset, including enrichment scores, NNLS proportions, and raw vs. adjusted correlations. [file Data_Sheet_5.csv]

# Part A: Cell type enrichment scores by dataset
Dataset	n_Control	n_PD	DA_Vuln_Score_Control	DA_Vuln_Score_PD	Cohens_d	p_value	Validated	Marker_Coverage
GSE8397	15	24	0.4261	-0.2663	2.024	0.0	YES	{'DA_Vulnerable': 16, 'DA_Resistant': 11, 'GABAergic': 12, 'Glutamatergic': 9, 'Astrocytes': 12, 'Microglia': 9, 'Oligodendrocytes': 10, 'Endothelial': 9}
GSE20163	9	8	0.2409	-0.271	1.415	0.0131	YES	{'DA_Vulnerable': 16, 'DA_Resistant': 11, 'GABAergic': 12, 'Glutamatergic': 9, 'Astrocytes': 12, 'Microglia': 9, 'Oligodendrocytes': 10, 'Endothelial': 9}
GSE20164	5	6	0.3139	-0.2616	1.494	0.0453	YES	{'DA_Vulnerable': 16, 'DA_Resistant': 11, 'GABAergic': 12, 'Glutamatergic': 9, 'Astrocytes': 12, 'Microglia': 9, 'Oligodendrocytes': 10, 'Endothelial': 9}
GSE20292	18	11	0.1894	-0.31	0.543	0.085	NO	{'DA_Vulnerable': 16, 'DA_Resistant': 11, 'GABAergic': 12, 'Glutamatergic': 9, 'Astrocytes': 12, 'Microglia': 9, 'Oligodendrocytes': 10, 'Endothelial': 9}
GSE20333	6	6	0.0975	-0.0975	0.58	0.3471	NO	{'DA_Vulnerable': 14, 'DA_Resistant': 9, 'GABAergic': 12, 'Glutamatergic': 7, 'Astrocytes': 12, 'Microglia': 9, 'Oligodendrocytes': 8, 'Endothelial': 8}
GSE49036	8	15	0.3197	-0.1705	1.104	0.0078	YES	{'DA_Vulnerable': 19, 'DA_Resistant': 15, 'GABAergic': 13, 'Glutamatergic': 9, 'Astrocytes': 13, 'Microglia': 12, 'Oligodendrocytes': 12, 'Endothelial': 10}
# Part B: Raw vs cell-type-adjusted correlations by dataset and gene pair
Dataset	Gene_Pair	Category	Raw_r_Control	Raw_r_PD	Raw_Delta_r	Adjusted_r_Control	Adjusted_r_PD	Adjusted_Delta_r
GSE8397	ALDH1A1-DDC	ALDH1A1-DA	0.8741	0.6469	-0.2273	0.792	0.5465	-0.2455
GSE8397	ALDH1A1-SLC18A2	ALDH1A1-DA	0.8406	0.6677	-0.173	0.7285	0.5307	-0.1978
GSE8397	ALDH1A1-SLC6A3	ALDH1A1-DA	0.5807	0.5217	-0.059	0.065	0.3332	0.2681
GSE8397	ALDH1A1-SNCA	SNCA	0.9317	0.5661	-0.3656	0.8913	0.5727	-0.3186
GSE8397	ALDH1A1-TH	ALDH1A1-DA	0.9336	0.5772	-0.3565	0.8985	0.4637	-0.4348
GSE8397	DDC-SLC18A2	DA-DA	0.9264	0.8972	-0.0292	0.8094	0.8764	0.0669
GSE8397	DDC-SLC6A3	DA-DA	0.684	0.7571	0.0731	-0.0384	0.6883	0.7267
GSE8397	DDC-SNCA	SNCA	0.9102	0.7267	-0.1835	0.8793	0.7397	-0.1395
GSE8397	DDC-TH	DA-DA	0.953	0.8372	-0.1158	0.8929	0.801	-0.0919
GSE8397	SLC18A2-SLC6A3	DA-DA	0.7485	0.9326	0.1841	0.1318	0.903	0.7712
GSE8397	SLC18A2-SNCA	SNCA	0.859	0.5267	-0.3323	0.7857	0.5359	-0.2499
GSE8397	SLC18A2-TH	DA-DA	0.9383	0.9194	-0.0189	0.8581	0.9115	0.0534
GSE8397	SLC6A3-SNCA	SNCA	0.471	0.3684	-0.1026	-0.1944	0.3399	0.5343
GSE8397	SLC6A3-TH	DA-DA	0.7493	0.9153	0.1659	0.289	0.9024	0.6135
GSE8397	SNCA-TH	SNCA	0.8913	0.5123	-0.379	0.8301	0.4968	-0.3334
GSE20163	ALDH1A1-DDC	ALDH1A1-DA	0.6715	0.9543	0.2829	0.6335	0.9194	0.2859
GSE20163	ALDH1A1-SLC18A2	ALDH1A1-DA	0.8473	0.9145	0.0672	0.8312	0.8609	0.0298
GSE20163	ALDH1A1-SLC6A3	ALDH1A1-DA	-0.0234	0.9284	0.9517	-0.0445	0.8734	0.9179
GSE20163	ALDH1A1-SNCA	SNCA	0.8556	0.9197	0.0642	0.8698	0.9122	0.0424
GSE20163	ALDH1A1-TH	ALDH1A1-DA	0.8835	0.8956	0.0121	0.8984	0.874	-0.0244
GSE20163	DDC-SLC18A2	DA-DA	0.8631	0.9791	0.1161	0.8276	0.9747	0.1471
GSE20163	DDC-SLC6A3	DA-DA	0.1397	0.9899	0.8502	0.134	0.982	0.8481
GSE20163	DDC-SNCA	SNCA	0.6399	0.8871	0.2472	0.7298	0.8769	0.147
GSE20163	DDC-TH	DA-DA	0.6267	0.7933	0.1665	0.7094	0.7257	0.0163
GSE20163	SLC18A2-SLC6A3	DA-DA	0.3797	0.963	0.5833	0.4003	0.943	0.5427
GSE20163	SLC18A2-SNCA	SNCA	0.7519	0.8734	0.1215	0.7923	0.8351	0.0428
GSE20163	SLC18A2-TH	DA-DA	0.6786	0.738	0.0594	0.7065	0.6387	-0.0679
GSE20163	SLC6A3-SNCA	SNCA	-0.0237	0.8655	0.8892	-0.0309	0.8354	0.8664
GSE20163	SLC6A3-TH	DA-DA	-0.1951	0.7649	0.9601	-0.2043	0.6783	0.8826
GSE20163	SNCA-TH	SNCA	0.7933	0.8692	0.0759	0.79	0.8296	0.0396
GSE20164	ALDH1A1-DDC	ALDH1A1-DA	0.9875	0.4501	-0.5374	0.9875	0.3355	-0.652
GSE20164	ALDH1A1-SLC18A2	ALDH1A1-DA	0.9239	0.3868	-0.5371	0.9104	0.262	-0.6484
GSE20164	ALDH1A1-SLC6A3	ALDH1A1-DA	0.9376	0.1444	-0.7932	0.9257	-0.4247	-1.3504
GSE20164	ALDH1A1-SNCA	SNCA	0.7964	-0.7497	-1.5461	0.7891	-0.6222	-1.4113
GSE20164	ALDH1A1-TH	ALDH1A1-DA	0.9565	0.3884	-0.5681	0.9531	0.0495	-0.9036
GSE20164	DDC-SLC18A2	DA-DA	0.939	0.9954	0.0563	0.931	0.9949	0.0639
GSE20164	DDC-SLC6A3	DA-DA	0.9373	0.5834	-0.3539	0.9304	0.5181	-0.4123
GSE20164	DDC-SNCA	SNCA	0.8118	-0.3523	-1.1641	0.8016	-0.1374	-0.9389
GSE20164	DDC-TH	DA-DA	0.9107	0.7618	-0.1489	0.8997	0.7554	-0.1443
GSE20164	SLC18A2-SLC6A3	DA-DA	0.9952	0.6151	-0.3801	0.9949	0.5763	-0.4186
GSE20164	SLC18A2-SNCA	SNCA	0.9536	-0.2937	-1.2472	0.9627	-0.0449	-1.0076
GSE20164	SLC18A2-TH	DA-DA	0.883	0.7739	-0.1091	0.8682	0.7794	-0.0888
GSE20164	SLC6A3-SNCA	SNCA	0.9482	-0.3328	-1.281	0.9626	0.6473	-0.3153
GSE20164	SLC6A3-TH	DA-DA	0.9176	0.5852	-0.3324	0.9095	0.2403	-0.6691
GSE20164	SNCA-TH	SNCA	0.8147	-0.5644	-1.3791	0.804	-0.0737	-0.8777
GSE20292	ALDH1A1-DDC	ALDH1A1-DA	0.9924	-0.1793	-1.1717	0.9772	0.5078	-0.4694
GSE20292	ALDH1A1-SLC18A2	ALDH1A1-DA	0.9847	0.0521	-0.9326	0.9411	0.339	-0.6021
GSE20292	ALDH1A1-SLC6A3	ALDH1A1-DA	0.9973	0.2113	-0.786	0.9936	0.8323	-0.1613
GSE20292	ALDH1A1-SNCA	SNCA	0.9693	0.7685	-0.2008	0.9332	0.6789	-0.2543
GSE20292	ALDH1A1-TH	ALDH1A1-DA	0.9812	0.0196	-0.9616	0.9191	0.9422	0.0231
GSE20292	DDC-SLC18A2	DA-DA	0.9979	0.6967	-0.3013	0.9914	0.7184	-0.273
GSE20292	DDC-SLC6A3	DA-DA	0.9814	0.5107	-0.4707	0.947	0.2992	-0.6477
GSE20292	DDC-SNCA	SNCA	0.9548	-0.2495	-1.2043	0.9882	0.1216	-0.8666
GSE20292	DDC-TH	DA-DA	0.9514	0.6811	-0.2704	0.8145	0.4091	-0.4054
GSE20292	SLC18A2-SLC6A3	DA-DA	0.972	0.2664	-0.7056	0.8969	0.1633	-0.7336
GSE20292	SLC18A2-SNCA	SNCA	0.9555	0.1531	-0.8024	0.9997	0.3428	-0.6569
GSE20292	SLC18A2-TH	DA-DA	0.9385	0.2885	-0.6499	0.7318	0.1453	-0.5865
GSE20292	SLC6A3-SNCA	SNCA	0.9775	0.1004	-0.8771	0.8867	0.4349	-0.4517
GSE20292	SLC6A3-TH	DA-DA	0.9927	0.8635	-0.1292	0.9577	0.8442	-0.1135
GSE20292	SNCA-TH	SNCA	0.977	0.0281	-0.9488	0.7162	0.5914	-0.1248
GSE20333	ALDH1A1-DDC	ALDH1A1-DA	0.9558	0.537	-0.4188	0.5384	0.5026	-0.0358
GSE20333	ALDH1A1-SLC18A2	ALDH1A1-DA	0.9956	0.8495	-0.146	0.9636	0.8438	-0.1198
GSE20333	ALDH1A1-SLC6A3	ALDH1A1-DA	0.5161	0.376	-0.1401	0.2932	0.4485	0.1553
GSE20333	ALDH1A1-SNCA	SNCA	0.9815	0.8537	-0.1277	0.8368	0.8657	0.0289
GSE20333	ALDH1A1-TH	ALDH1A1-DA	0.8566	0.899	0.0424	0.3515	0.9191	0.5677
GSE20333	DDC-SLC18A2	DA-DA	0.9474	0.5247	-0.4227	0.416	0.4614	0.0455
GSE20333	DDC-SLC6A3	DA-DA	0.3555	0.3142	-0.0413	-0.555	0.4277	0.9827
GSE20333	DDC-SNCA	SNCA	0.9469	0.1915	-0.7554	0.2367	0.186	-0.0507
GSE20333	DDC-TH	DA-DA	0.8198	0.4833	-0.3366	-0.1	0.39	0.49
GSE20333	SLC18A2-SLC6A3	DA-DA	0.5747	0.2211	-0.3537	0.4802	0.3243	-0.1559
GSE20333	SLC18A2-SNCA	SNCA	0.9906	0.6138	-0.3769	0.9218	0.6356	-0.2862
GSE20333	SLC18A2-TH	DA-DA	0.8941	0.6664	-0.2277	0.552	0.6107	0.0588
GSE20333	SLC6A3-SNCA	SNCA	0.5803	0.0039	-0.5763	0.5347	0.0154	-0.5193
GSE20333	SLC6A3-TH	DA-DA	0.6606	0.0923	-0.5683	0.5812	0.2245	-0.3566
GSE20333	SNCA-TH	SNCA	0.9358	0.8725	-0.0633	0.7989	0.9569	0.158
GSE49036	ALDH1A1-DDC	ALDH1A1-DA	0.9618	0.9037	-0.0581	0.9118	0.3939	-0.5179
GSE49036	ALDH1A1-SLC18A2	ALDH1A1-DA	0.9437	0.9033	-0.0404	0.8509	0.4343	-0.4167
GSE49036	ALDH1A1-SLC6A3	ALDH1A1-DA	0.8622	0.884	0.0218	0.6771	0.3244	-0.3527
GSE49036	ALDH1A1-SNCA	SNCA	0.9782	0.945	-0.0333	0.9692	0.7452	-0.224
GSE49036	ALDH1A1-TH	ALDH1A1-DA	0.9101	0.897	-0.0131	0.9562	0.486	-0.4702
GSE49036	DDC-SLC18A2	DA-DA	0.9203	0.9821	0.0618	0.8087	0.8977	0.089
GSE49036	DDC-SLC6A3	DA-DA	0.8945	0.9799	0.0854	0.7673	0.8859	0.1186
GSE49036	DDC-SNCA	SNCA	0.9584	0.916	-0.0424	0.9103	0.5972	-0.3131
GSE49036	DDC-TH	DA-DA	0.8622	0.9757	0.1135	0.8201	0.896	0.0758
GSE49036	SLC18A2-SLC6A3	DA-DA	0.9671	0.9808	0.0138	0.9302	0.8954	-0.0348
GSE49036	SLC18A2-SNCA	SNCA	0.9411	0.9264	-0.0147	0.8715	0.6605	-0.211
GSE49036	SLC18A2-TH	DA-DA	0.8582	0.9726	0.1144	0.8251	0.876	0.0509
GSE49036	SLC6A3-SNCA	SNCA	0.8805	0.9065	0.026	0.7471	0.5671	-0.18
GSE49036	SLC6A3-TH	DA-DA	0.7671	0.9745	0.2074	0.6451	0.8851	0.24
GSE49036	SNCA-TH	SNCA	0.9558	0.9104	-0.0454	0.9712	0.621	-0.3502
