# Supplementary material for: ALDH1A1-dopaminergic gene co-expression in human substantia nigra: meta-analysis of disease-associated correlation changes across seven independent Parkinson’s disease datasets
Source: Front Aging Neurosci. 2026 May 19;18:1806505. doi: 10.3389/fnagi.2026.1806505 (PMC13226206; doi:10.3389/fnagi.2026.1806505)
Supplement: Supplementary Table 6 — Negative control housekeeping gene pair correlations by dataset. [file Data_Sheet_6.csv]

Dataset	Gene_Pair	r_Control	r_PD	Delta_r	n_Control	n_PD
GSE7621	GAPDH-ACTB	0.6244	0.2868	-0.3377	9	16
GSE7621	HPRT1-B2M	-0.419	-0.1039	0.3151	9	16
GSE7621	UBC-PPIA	-0.1424	-0.0852	0.0572	9	16
GSE8397	GAPDH-ACTB	0.0479	0.0937	0.0459	15	24
GSE8397	HPRT1-B2M	-0.2862	0.2899	0.5761	15	24
GSE8397	UBC-PPIA	0.5583	0.1868	-0.3715	15	24
GSE20163	GAPDH-ACTB	0.6215	0.6196	-0.0019	9	8
GSE20163	HPRT1-B2M	0.0843	-0.3841	-0.4684	9	8
GSE20163	UBC-PPIA	0.7107	0.9343	0.2236	9	8
GSE20164	GAPDH-ACTB	0.1598	0.4528	0.293	5	6
GSE20164	HPRT1-B2M	-0.9392	-0.5461	0.3931	5	6
GSE20164	UBC-PPIA	0.5333	0.7922	0.2588	5	6
GSE20292	GAPDH-ACTB	0.9995	-0.0071	-1.0066	18	11
GSE20292	HPRT1-B2M	0.9367	0.6049	-0.3318	18	11
GSE20292	UBC-PPIA	0.9925	-0.2936	-1.2861	18	11
GSE20333	GAPDH-ACTB	0.7597	0.7868	0.0271	6	6
GSE20333	HPRT1-B2M	0.4132	0.2179	-0.1953	6	6
GSE49036	GAPDH-ACTB	-0.0854	0.5305	0.616	8	15
GSE49036	HPRT1-B2M	-0.4001	-0.0365	0.3635	8	15
GSE49036	UBC-PPIA	0.9378	0.7845	-0.1532	8	15
MEAN	GAPDH-ACTB	0.4468	0.3947	-0.052
MEAN	HPRT1-B2M	-0.0872	0.006	0.0932
MEAN	UBC-PPIA	0.5984	0.3865	-0.2119
OVERALL_MEAN	All HK pairs			-0.0492
