# Supplementary material for: ALDH1A1-dopaminergic gene co-expression in human substantia nigra: meta-analysis of disease-associated correlation changes across seven independent Parkinson’s disease datasets
Source: Front Aging Neurosci. 2026 May 19;18:1806505. doi: 10.3389/fnagi.2026.1806505 (PMC13226206; doi:10.3389/fnagi.2026.1806505)
Supplement: Supplementary Table 7 — Sensitivity analysis of selectivity across dataset subsets and gene pair definitions. [file Data_Sheet_7.csv]

Subset	N_Datasets	Includes_SLC6A3	Mean_ALDH1A1_DA_Delta_r	Mean_DA_DA_Delta_r	Selectivity	Welch_t	Welch_p	Mann_Whitney_U	Mann_Whitney_p	Cohens_d	n_ALDH_pairs	n_DA_pairs
All 7 datasets	7	Yes	-0.2733	-0.0666	-0.2067	-2.142	0.0373	409.0	0.0324	-0.549	28	42
6 datasets (excl. GSE7621)	6	Yes	-0.2726	-0.0598	-0.2127	-1.893	0.0654	300.0	0.0472	-0.524	24	36
4 validated deconv datasets	4	Yes	-0.1267	0.0968	-0.2235	-1.846	0.0758	106.0	0.0183	-0.625	16	24
Excl. GSE20292 (HK instability)	6	Yes	-0.1583	-0.0075	-0.1508	-1.721	0.0919	300.0	0.0472	-0.461	24	36
Excl. GSE20333 (ns deconv)	6	Yes	-0.2912	-0.0235	-0.2677	-2.449	0.0189	263.0	0.011	-0.686	24	36
Excl. GSE20292 + GSE20333	5	Yes	-0.1569	0.056	-0.2129	-2.146	0.039	173.0	0.0122	-0.647	20	30
All 7, excl. SLC6A3	7	No	-0.319	-0.1083	-0.2107	-2.271	0.0302	142.0	0.0497	-0.701	21	21
6 datasets, excl. SLC6A3	6	No	-0.3187	-0.1079	-0.2108	-1.948	0.062	109.0	0.0967	-0.649	18	18
